# Supplementary material for: Expression Pattern and Functional Analysis of MebHLH149 Gene in Response to Cassava Bacterial Blight
Source: Plants (Basel). 2024 Aug 30;13(17):2422. doi: 10.3390/plants13172422 (PMC11397265; doi:10.3390/plants13172422)
Supplement: Supplementary file 1 [file plants-13-02422-s001.zip]

Archive with 54 entries (44 files):
- BIFC figures/
- BIFC figures/BiFC-MebHLH149+PRE5/
- BIFC figures/BiFC-MebHLH149+PRE5/MebHLH149+PRE5-Bright.jpg
- BIFC figures/BiFC-MebHLH149+PRE5/MebHLH149+PRE5-DAPI.jpg
- BIFC figures/BiFC-MebHLH149+PRE5/MebHLH149+PRE5-Megerd.jpg
- BIFC figures/BiFC-MebHLH149+PRE5/MebHLH149+PRE5-YFP.jpg
- BIFC figures/BiFC-MebHLH149+PRE5/Thumbs.db
- BIFC figures/BIFC-MebHLH149+PRE6/
- BIFC figures/BIFC-MebHLH149+PRE6/MebHLH149+PRE6-Bright.jpg
- BIFC figures/BIFC-MebHLH149+PRE6/MebHLH149+PRE6-DAPI.jpg
- BIFC figures/BIFC-MebHLH149+PRE6/MebHLH149+PRE6-Merged.jpg
- BIFC figures/BIFC-MebHLH149+PRE6/MebHLH149+PRE6-YFP.jpg
- BIFC figures/BIFC-MebHLH149+PRE6/Thumbs.db
- BIFC figures/BiFC-MebHLH149+Vector/
- BIFC figures/BiFC-MebHLH149+Vector/Bright-MebHLH149+Vector.jpg
- BIFC figures/BiFC-MebHLH149+Vector/DAPI-MebHLH149+Vector.jpg
- BIFC figures/BiFC-MebHLH149+Vector/Merged-MebHLH149+Vector.jpg
- BIFC figures/BiFC-MebHLH149+Vector/Thumbs.db
- BIFC figures/BiFC-MebHLH149+Vector/YFP-MebHLH149+Vector.jpg
- BIFC figures/BIFC-nYFP+cYFP/
- BIFC figures/BIFC-nYFP+cYFP/nYFP+cYFP-Bright.jpg
- BIFC figures/BIFC-nYFP+cYFP/nYFP+cYFP-DAPI.jpg
- BIFC figures/BIFC-nYFP+cYFP/nYFP+cYFP-Merged.jpg
- BIFC figures/BIFC-nYFP+cYFP/nYFP+cYFP-YFP.jpg
- BIFC figures/BiFC-Vector+PRE5/
- BIFC figures/BiFC-Vector+PRE5/Thumbs.db
- BIFC figures/BiFC-Vector+PRE5/Vector+PRE5-Bright.jpg
- BIFC figures/BiFC-Vector+PRE5/Vector+PRE5-DAPI.jpg
- BIFC figures/BiFC-Vector+PRE5/Vector+PRE5-Merged.jpg
- BIFC figures/BiFC-Vector+PRE5/Vector+PRE5-YFP.jpg
- BIFC figures/BiFC-Vector+PRE6/
- BIFC figures/BiFC-Vector+PRE6/Thumbs.db
- BIFC figures/BiFC-Vector+PRE6/Vector+PRE6-Bright.jpg
- BIFC figures/BiFC-Vector+PRE6/Vector+PRE6-DAPI.jpg
- BIFC figures/BiFC-Vector+PRE6/Vector+PRE6-Merged.jpg
- BIFC figures/BiFC-Vector+PRE6/Vector+PRE6-YFP.jpg
- Figure S1.pdf
- Figure S2.pdf
- Figure S3.pdf
- Figure S4.pdf
- Gel electrophoresis raw image.pdf
- Subcellular localisation figures/
- Subcellular localisation figures/35S-GFP.jpg.frames/
- Subcellular localisation figures/35S-GFP.jpg.frames/35S-GFP-Bright.jpg
- Subcellular localisation figures/35S-GFP.jpg.frames/35S-GFP-DAPI.jpg
- Subcellular localisation figures/35S-GFP.jpg.frames/35S-GFP-GFP.jpg
- Subcellular localisation figures/35S-GFP.jpg.frames/35S-GFP-Merged.jpg
- Subcellular localisation figures/35S-GFP.jpg.frames/Thumbs.db
- Subcellular localisation figures/bHLH149-35SGFP/
- Subcellular localisation figures/bHLH149-35SGFP/bHLH149-35SGFP-Bright.jpg
- Subcellular localisation figures/bHLH149-35SGFP/bHLH149-35SGFP-DAPI.jpg
- Subcellular localisation figures/bHLH149-35SGFP/bHLH149-35SGFP-gfp.jpg
- Subcellular localisation figures/bHLH149-35SGFP/bHLH149-35SGFP-Merged.jpg
- Tables.pdf
